# Supplementary material for: Topological control of liquid-metal-dealloyed structures
Source: Nat Commun. 2022 May 25;13:2918. doi: 10.1038/s41467-022-30483-5 (PMC9133020; doi:10.1038/s41467-022-30483-5)
Supplement: Supplementary file 8 — Supplementary Data 1 [file 41467_2022_30483_MOESM8_ESM.zip]

Archive with 14 entries (14 files):
- 20181025_Ta15Ti85-3_Cu_10s_1240_4kx_interface.tif
- __MACOSX/._20181025_Ta15Ti85-3_Cu_10s_1240_4kx_interface.tif
- 20190903_Ta15Ti85-Cu70Ag30_10s_1240C_1000x.tif
- __MACOSX/._20190903_Ta15Ti85-Cu70Ag30_10s_1240C_1000x.tif
- 20190912_Ta15Ti85-Cu_10s_1240C_1.05kx.tif
- __MACOSX/._20190912_Ta15Ti85-Cu_10s_1240C_1.05kx.tif
- 20190916_Ta15Ti85-Cu_10s_1240C_998x.tif
- __MACOSX/._20190916_Ta15Ti85-Cu_10s_1240C_998x.tif
- 20191018_Ta15Ti85-Cu70Ag30_10s_1240C_1.02kx.tif
- __MACOSX/._20191018_Ta15Ti85-Cu70Ag30_10s_1240C_1.02kx.tif
- 20191022_Ta15Ti85-Cu70Ag30_10s_1240C_1.05kx_EDAX_BSE.tif
- __MACOSX/._20191022_Ta15Ti85-Cu70Ag30_10s_1240C_1.05kx_EDAX_BSE.tif
- EDAX results.xlsx
- __MACOSX/._EDAX results.xlsx
