# Supplementary material for: Topological control of liquid-metal-dealloyed structures
Source: Nat Commun. 2022 May 25;13:2918. doi: 10.1038/s41467-022-30483-5 (PMC9133020; doi:10.1038/s41467-022-30483-5)
Supplement: Supplementary file 8 — Supplementary Data 1 [file 41467_2022_30483_MOESM8_ESM.zip › EDAX results.xlsx]

## Sheet: Pure Cu melt solid phase
solid phase	Element concentrations (at%)
dealloyed depth	Cu	Ta	Ti
-238.32	0.09956	0.3034	0.59898
-237.86	0.10006	0.31096	0.58904
-230.13	0.11596	0.29108	0.59292
-227.17	0.09138	0.29274	0.61586
-222.58	0.09728	0.28258	0.62016
-214.89	0.07406	0.3666	0.55934
-201.96	0.09064	0.3917	0.51764
-195.41	0.09878	0.30168	0.59952
-184.52	0.05362	0.40906	0.53732
-183.15	0.06648	0.344	0.5895
-174.18	0.04118	0.42786	0.53098
-169.52	0.08456	0.37026	0.54518
-165.44	0.01748	0.407842	0.57418
-160.56	0.03262	0.40888	0.5585
-157.34	0.0851	0.40338	0.51154
-150.86	0.08278	0.4194	0.49782
-145.47	0.02558	0.51784	0.4566
-137.27	0.03144	0.38164	0.58688
-136.61	0.01228	0.45976	0.52796
-130.03	0.0224	0.59686	0.38074
-121.29	0.02972	0.39448	0.57578
-121.04	0.00426	0.57414	0.4216
-113.68	0.02136	0.62752	0.3511
-109.79	0.03966	0.64378	0.31656
-103.35	0.008525	0.5562	0.435275
-92.35	0.038	0.66128	0.30072
-83.56	0.02568	0.68848	0.28584
-83.32	0	0.74858	0.25142
-76.63	0.00306	0.6988	0.29814
-69.02	0	0.66638	0.33362
-60.15	0.00586	0.74472	0.24942
-48.73	0.00182	0.65646	0.34172
-42.84	0.0116	0.67638	0.29202
-41.8	0.02028	0.6339	0.34588
-35.63	0.00504	0.67234	0.32262
-33.56	0.00278	0.70414	0.29414
-25.09	0	0.866233	0.133767
-24.73	0	0.73046	0.26954
-14.9	0	0.81716	0.18284
-8.68	0	0.81454	0.18546
-7.29	0	0.797825	0.202175

## Sheet: Pure Cu melt liquid phase
	Element concentrations (at%)
dealloyed depth	Cu	Ta	Ti
-235.27	0.19124	0.06324	0.7455
-231.23	0.2909	0.02686	0.68226
-228.12	0.36328	0.0192	0.6159
-223.74	0.32394	0.02132	0.65476
-216.79	0.33736	0.01868	0.64392
-215.17	0.36878	0.01892	0.6123
-210.29	0.3582	0.01844	0.62336
-201.54	0.36618	0.02144	0.61238
-197.19	0.37574	0.01972	0.60456
-192.51	0.37676	0.0211	0.60218
-185.38	0.39104	0.02322	0.58732
-184.05	0.40306	0.01912	0.57778
-178.44	0.41872	0.01956	0.56172
-169.11	0.42758	0.0173	0.5551
-168.35	0.44314	0.01918	0.5377
-159.97	0.4356	0.01706	0.54736
-159.45	0.4943	0.0112	0.4945
-153.16	0.51682	0.01202	0.47112
-149.94	0.5523	0.01072	0.43696
-142.06	0.58354	0.00832	0.40816
-138.53	0.55744	0.00934	0.43522
-133.21	0.5223	0.01174	0.46596
-126.85	0.57492	0.00924	0.41584
-126.27	0.62216	0.00532	0.3725
-117.96	0.5602	0.00958	0.43022
-115.2	0.54534	0.0098	0.44486
-109.43	0.61018	0.0057	0.38412
-100.23	0.66414	0.0019	0.33394
-97.58	0.60386	0.0066	0.38956
-91.56	0.71066	0	0.28934
-84.27	0.61158	0.00498	0.38346
-83.88	0.71024	0	0.28976
-77.32	0.66492	0.00208	0.33302
-71.06	0.66842	0.0019	0.32968
-70.47	0.71034	0	0.28966
-61.86	0.67826	0.00074	0.321
-54.57	0.63284	0.00332	0.36382
-53.28	0.70212	0	0.29788
-45.7	0.6875	0	0.3125
-44.86	0.70748	0	0.29252
-40.43	0.706	0	0.294
-38.8	0.704325	0.000975	0.2947
-31.29	0.651167	0	0.348833
-28.34	0.66406	0	0.33594
-24.52	0.707933	0	0.292067
-16.46	0.696567	0	0.303433
-12.79	0.6626	0.00174	0.33566
-12.28	0.702633	0	0.297367
-7.61	0.675167	0	0.324833
-4.26	0.65104	0	0.34896

## Sheet: Ag30 melt liquid phase
	Element Concentrations (at%)
dealloyed depth	Cu	Ta	Ag	Ti	Ag/Cu
-230.79	0.18964	0.03642	0.03994	0.73398	0.21061
-225.23	0.25032	0.03784	0.05448	0.65738	0.217641
-216.32	0.3187	0.01786	0.0656	0.6178	0.205836
-205.21	0.29924	0.01812	0.06592	0.6167	0.220291
-197.86	0.2974	0.02202	0.0641	0.6165	0.215535
-191.03	0.30202	0.01908	0.06776	0.61114	0.224356
-186.23	0.30716	0.01852	0.06274	0.61154	0.204258
-180.09	0.3036	0.01978	0.05966	0.617	0.196509
-171.83	0.30796	0.01904	0.05856	0.61426	0.190155
-162.33	0.3093	0.0270667	0.0654333	0.598167	0.211553
-153.65	0.32058	0.0238	0.05324	0.602	0.166074
-142.27	0.32134	0.01781	0.086125	0.574705	0.268018
-129.42	0.351865	0.01811	0.088685	0.54134	0.252043
-126.76	0.311495	0.01984	0.14432	0.524335	0.463314
-120.79	0.319975	0.038595	0.110685	0.53075	0.345918
-113.93	0.316975	0.02047	0.141285	0.521265	0.445729
-105.51	0.308616	0.0187632	0.188584	0.484047	0.611065
-103.65	0.358725	0.01945	0.090175	0.53163	0.251376
-94.27	0.390205	0.01364	0.12187	0.47428	0.312323
-90.43	0.301989	0.0198211	0.225263	0.452905	0.74593
-89.52	0.332055	0.01686	0.1409	0.510185	0.424327
-73.84	0.36031	0.017435	0.085935	0.536325	0.238503
-69.36	0.32332	0.022195	0.1884	0.466085	0.582704
-63.49	0.297275	0.017235	0.18364	0.50187	0.617745
-55.15	0.34841	0.018115	0.09319	0.540275	0.267472
-51.24	0.292835	0.017425	0.22073	0.46903	0.753769
-37.11	0.34545	0.013325	0.178425	0.46281	0.5165
-33.47	0.316975	0.02047	0.141285	0.521265	0.445729
-32.51	0.34362	0.019645	0.15234	0.48438	0.443339
-22.66	0.335885	0.02229	0.13733	0.504495	0.40886
-22.22	0.334784	0.0193053	0.185916	0.459979	0.55533
-13.28	0.287325	0.019015	0.22647	0.467185	0.788202
-8.16	0.31176	0.014275	0.22621	0.44776	0.72559
-4.1	0.352626	0.0142421	0.215058	0.418065	0.609875
					0.392249

## Sheet: Ag30 melt solid phase
	Element concentrations (at%)
dealloyed depth	Cu	Ta	Ag	Ti
-238.31	0.1054	0.20786	0.02458	0.66136
-232.61	0.1094	0.27754	0.0128	0.60028
-226.41	0.08318	0.27524	0.01546	0.6261
-224.37	0.09754	0.26394	0.01958	0.6189
-217.67	0.06528	0.3146	0.01254	0.6096
-209.24	0.0547	0.323	0.0066	0.61572
-207.77	0.04626	0.33504	0.0087	0.60312
-199.27	0.05232	0.32992	0.00974	0.60802
-195.87	0.02188	0.38928	0	0.58884
-192.21	0.04036	0.37364	0.0107	0.5753
-186.28	0.03588	0.41236	0.0042	0.54754
-177.24	0.0395	0.4135	0.02138	0.52558
-174.77	0.02866	0.36798	0.0063	0.59706
-167.72	0.03484	0.39084	0.03514	0.54116
-158.24	0.0466	0.41864	0.01236	0.52234
-157.43	0.02588	0.35274	0.01278	0.6086
-145.67	0.02598	0.42262	0.00154	0.54984
-143.11	0.04744	0.37378	0.01658	0.5622
-137.43	0.030925	0.48635	0.003475	0.479225
-132.43	0.03088	0.46204	0.0097	0.4974
-127.41	0.029175	0.5038	0	0.467025
-122.12	0.03724	0.46422	0.03804	0.45846
-117.99	0.0371	0.42722	0.00246	0.53318
-109.18	0.03516	0.43576	0.00892	0.5202
-108.38	0.03844	0.41994	0.0039	0.53772
-100.63	0.01428	0.44768	0.01362	0.52444
-97.31	0.0162	0.48128	0	0.50252
-89.07	0.0678	0.37632	0.02242	0.53346
-80.33	0.01806	0.54622	0	0.4357
-79.59	0.02198	0.57176	0	0.40628
-71.95	0.01896	0.5978	0.00228	0.38096
-64.98	0.03114	0.62658	0.00436	0.33792
-63.4	0.00762	0.60778	0.00392	0.38066
-52.41	0.0344	0.53494	0.02106	0.40958
-47.37	0.0665	0.55646	0.0184	0.35864
-45.4	0.02848	0.5954	0.00436	0.37178
-39.71	0.00984	0.54102	0	0.42912
-38.27	0.0205	0.64834	0	0.33118
-32.74	0.00754	0.68214	0	0.3103
-26.25	0.01748	0.52508	0.02144	0.43598
-25.82	0.01326	0.6188	0.00122	0.36672
-16.44	0.01958	0.67308	0.01252	0.29484
-9.6	0.01332	0.79398	0	0.19272
-6.61	0.00366	0.78628	0	0.21004
